# Supplementary material for: Structural basis of adhesion GPCR GPR110 activation by stalk peptide and G-proteins coupling
Source: Nat Commun. 2022 Sep 20;13:5513. doi: 10.1038/s41467-022-33173-4 (PMC9489763; doi:10.1038/s41467-022-33173-4)
Supplement: Supplementary file 4 — Source Data [file 41467_2022_33173_MOESM4_ESM.xlsx]

## Sheet: Fig.2e
Fig.2e
	Receptor	RLU/Renilla	Mean	Mean SD
	GPR110	5.87792
		5.5912	5.43241	0.542623
		4.8281
	GPR110(S568L)	1.83323
		1.0816	1.4141	0.383232
		1.32747
	GPR110(F569A)	3.1737
		2.74168	2.9333	0.220102
		2.8845
	GPR110(S570A)	1.57258
		1.31577	1.40038	0.149138
		1.31279
	GPR110(I571A)	1.40423
		1.18768	1.55146	0.455598
		2.06246
	GPR110(L572A)	3.15828
		3.10832	3.1521	0.0410378
		3.18969
	GPR110(M573A)	2.99289
		2.57341	2.78389	0.209746
		2.78536
	GPR110(S574A)	2.57637
		1.80952	2.31425	0.437222
		2.55687
	GPR110(L572A,M573A)	0.760925
		0.77036	0.647922	0.203954
		0.41248
	GPR110(F569A,L572A,M573A)	0.428639
		0.597694	0.599834	0.172274
		0.773168

## Sheet: Fig.2f
Fig.2f
	Receptor	RLU/Renilla	Mean	Mean SD
	GPR110	1.82
		1.771	1.792	0.025
		1.784
	GPR110(T589A)	0.525
		0.294	0.45	0.135
		0.53
	GPR110(F641A)	0.327
		0.427	0.485	0.194
		0.701
	GPR110(Y668A)	0.51
		0.46	0.466	0.041
		0.429
	GPR110(R729A)	1.206
		1.193	1.106	0.162
		0.919
	GPR110(W734A)	0.335
		0.595	0.517	0.158
		0.621
	GPR110(F747A)	1.194
		1.403	1.305	0.105
		1.317
	GPR110(W804A)	2.351
		2.451	2.647	0.429
		3.138
	GPR110(H820A)	0.255
		0.303	0.303	0.047
		0.35
	GPR110(F823A)	2.196
		2.498	2.411	0.188
		2.54

## Sheet: Fig.3d
Fig.3d
	Receptor	RLU/Renilla	Mean	Mean SD
	GPR110	3.30842
		3.166	3.29791	0.126986
		3.41932
	GPR110(I630A)	1.21392
		1.39815	1.40659	0.197026
		1.6077
	GPR110(M675A)	2.73111
		2.52143	2.56472	0.14953
		2.4416
	GPR110(M675F)	0.785731
		0.74787	0.919436	0.265049
		1.22471
	GPR110(M675W)	0.872056
		0.517066	0.760054	0.210648
		0.89104
	GPR110(L799A)	1.19561
		1.31813	1.26311	0.06221
		1.27559
	GPR110(L799F)	1.14385
		1.10847	1.20036	0.129721
		1.34875
	GPR110(I834A)	0.427474
		0.809482	0.971667	0.305497
		0.77181

## Sheet: Fig.6a
Fig. 6a
	Passway	Receptor	RLU/Renilla	Mean	Mean SD
	Gq	pcDNA3	0.264045
		"	0.24818	0.249894	0.0133765
		"	0.237457
		CTF	0.146472
		"	0.146067	0.144921	0.00234481
		"	0.142223
	Gs	pcDNA3	0.19677
		"	0.199698	0.199649	0.00285466
		"	0.202478
		CTF	0.127337
		"	0.128751	0.128018	0.000708118
		"	0.127965
	Gi	pcDNA3	0.406616
		"	0.39247	0.392606	0.0139425
		"	0.378732
		CTF	0.32601
		"	0.325887	0.324064	0.0032648
		"	0.320295
	G13	pcDNA3	0.269999
		"	0.249308	0.263283	0.0121053
		"	0.27054
		CTF	0.138747
		"	0.138548	0.14099	0.00405859
		"	0.145675

## Sheet: Fig.6c
Fig. 6c
		Average Length	Mean	Mean SD
	Control	49.5052
		46.593	49.25	2.539
		51.652
	DHA	58.8226
		67.04	64.225	4.68
		66.813
	Stalk peptide	56.9064
		70.6176	64.873	7.121
		67.0948

## Sheet: Supplementary Data Fig. 1a
Supplementary Data Fig. 1a
	Reporter	Receptor	RLU/Renilla	Mean	Mean SD
	NFAT-RE-luc	pcDNA3	0.199349
		"	0.13933	0.155964	0.0379114
		"	0.129213
	NFAT-RE-luc	FL	1.31778
		"	2.11164	1.36566	0.723224
		"	0.667574
	NFAT-RE-luc	CTF	4.09082
		"	4.55065	4.60601	0.544975
		"	5.17655
	NFAT-RE-luc	Δstalk-CTF	0.447622
		"	0.479762	0.626097	0.281752
		"	0.950907
	CRE-luc	pcDNA3	4.0261
		"	7.00523	6.81906	2.70469
		"	9.42586
	CRE-luc	FL	35.607
		"	37.3799	33.1615	5.83876
		"	26.4976
	CRE-luc	CTF	65.4913
		"	78.0064	68.2901	8.6628
		"	61.3728
	CRE-luc	Δstalk-CTF	13.3534
		"	9.07758	10.5524	2.42688
		"	9.22624
	SRE-luc	pcDNA3	0.872453
		"	1.29427	1.14389	0.235525
		"	1.26494
	SRE-luc	FL	178.536
		"	175.653	169.974	12.4174
		"	155.733
	SRE-luc	CTF	212.983
		"	180.477	185.858	24.8746
		"	164.115
	SRE-luc	Δstalk-CTF	1.50343
		"	1.22073	1.42341	0.176816
		"	1.54607
	SRF-RE-luc	pcDNA3	8.38957
		"	6.72673	7.86432	0.98615
		"	8.47667
	SRF-RE-luc	FL	132.971
		"	144.759	142.448	8.5598
		"	149.616
	SRF-RE-luc	CTF	186.329
		"	219.038	205.48	17.0566
		"	211.072
	SRF-RE-luc	Δstalk-CTF	13.2928
		"	11.8092	13.4219	1.68093
		"	15.1636

## Sheet: Supplementary Data Fig. 1c
Supplementary Data Fig. 1a
	GPR110-Gq size column																								GPR110-Gs size column
	GPR110-G12 size column																								GPR110-G13 size column
	GPR110-Gi size column

## Sheet: Supplementary Data Fig. 6f
Supplementary Data Fig. 6f

## Sheet: Supplementary Data Fig. 7a
Supplementary Data Fig. 7a
	Reporter	Receptor	RLU/Renilla	Mean	Mean SD	FOLD Mean	FOLD Mean SD
	NFAT-RE-luc	GPR110	2.44262
		"	4.15893	2.88736	1.11767	1	0.38709
		"	2.06051
	NFAT-RE-luc	GPR110(F690A)	0.878957
		"	0.967913	0.915753	0.046426	0.31716	0.0160791
		"	0.900388
	CRE-RE-luc	GPR110	307.771
		"	241.314	255.762	46.5003	1	0.181811
		"	218.2
	CRE-RE-luc	GPR110(F690A)	11.6722
		"	21.1933	20.4437	8.42164	0.0799323	0.0329276
		"	28.4654
	SRE-luc	GPR110	148.376
		"	173.622	162.587	12.9193	1	0.0794608
		"	165.761
	SRE-luc	GPR110(F690A)	12.6048
		"	11.7738	11.6381	1.04113	0.0715811	0.00640354
		"	10.5358
	SRF-RE-luc	GPR110	15.2749
		"	12.817	11.9471	3.83744	1	0.321202
		"	7.74938
	SRF-RE-luc	GPR110(F690A)	1.79004
		"	2.87622	2.61709	0.732694	0.219057	0.0613282
		"	3.185
